# Supplementary material for: Ethanol Disrupts the Protective Crosstalk Between Macrophages and HBV-Infected Hepatocytes
Source: Biomolecules. 2025 Jan 3;15(1):57. doi: 10.3390/biom15010057 (PMC11761873; doi:10.3390/biom15010057)
Supplement: Supplementary file 1 [file biomolecules-15-00057-s001.zip]

Archive with 1 entries (1 files):
- biomolecules-3249499-supplementary.pdf
